# Supplementary material for: Combinatorial Antimicrobial Efficacy and Mechanism of Linalool Against Clinically Relevant Klebsiella pneumoniae
Source: Front Microbiol. 2021 Mar 17;12:635016. doi: 10.3389/fmicb.2021.635016 (PMC8010000; doi:10.3389/fmicb.2021.635016)
Supplement: Supplementary Spreadsheet 1 — Comparative proteomic analysis of non-treated and linalool-treated KPC-KP cells (Protein abundance, gene ontology analysis, and KEGG pathway analysis). [file Data_Sheet_1.ZIP]

Archive with 1 entries (1 files):
- Supplementary Spreadsheet S1.xlsx
