# Supplementary material for: Combinatorial Antimicrobial Efficacy and Mechanism of Linalool Against Clinically Relevant Klebsiella pneumoniae
Source: Front Microbiol. 2021 Mar 17;12:635016. doi: 10.3389/fmicb.2021.635016 (PMC8010000; doi:10.3389/fmicb.2021.635016)
Supplement: Supplementary Spreadsheet 1 — Comparative proteomic analysis of non-treated and linalool-treated KPC-KP cells (Protein abundance, gene ontology analysis, and KEGG pathway analysis). [file Data_Sheet_1.ZIP › Supplementary Spreadsheet S1.xlsx]

## Sheet: Protein abundance
Protein accession number			Protein abundance analysis
Non-treated KPC-KP cells	Linalool-treated KPC-KP cells		Total Protein in non-treated	Total protein in linalool-treated	Total overlapping protein
A6T4F4	A6T4E6		386	333	241
A6TH53	A6T4F4		Protein exclusive to non-treated	Protein exclusive to linalool-treated
A6TGP1	A6T4F5		85	80
A6TD53	A6T4H4
A6TGP0	A6T4H8		Upregulated proteins	71
A6TEX7	A6T4I7		Proteins exclusive to linalool-treated KPC-KP	80
Q9F663	A6T4J7		Downregulated proteins	78
B5XUB8	A6T4L9		Proteins exclusive to non-treated KPC-KP	85
A6TEI7	A6T4N3
P24164	A6T4N4		Upregulated proteins
A6TI29	A6T4P1		Protein accession number	Protein name	Fold change
P41576	A6T4P6		A6TH52	10 kDa chaperonin	5.42971
A6T5N6	A6T4V8		B5XNA2	50S ribosomal protein L29	4.98751
A6TGT4	A6T4X1		P37323	Beta-lactamase SHV-4	4.58019
Q7X222	A6T4X2		A6TGT4	Glucose-6-phosphate isomerase	4.32187
A6TEU8	A6T4X9		B5XTG7	50S ribosomal protein L33	4.29398
A6TFH4	A6T4Y2		Q48436	Diacetyl reductase [(S)-acetoin forming]	4.21424
A6T4X1	A6T4Y3		B5Y1J9	Ribosome-recycling factor	4.19202
A6TCJ1	A6T4Y7		B5Y275	Phosphopentomutase	4.14553
A6T4X2	A6T4Z7		A6T4X2	Elongation factor Ts	3.91101
A6T5H9	A6T526		B5XZB2	2,3-bisphosphoglycerate-dependent phosphoglycerate mutase	3.80452
A6TDV1	A6T5D7		A6TG05	50S ribosomal protein L34	3.78626
A6T6Q6	A6T5E8		P52671	Uridine phosphorylase	3.68658
A6TCC2	A6T5F3		A6TFR0	Cell division protein ZapB	3.43075
A6TH93	A6T5F6		A6TEE9	5-keto-4-deoxy-D-glucarate aldolase	3.3216
B5XNA0	A6T5H9		A6T5N7	Adenylate kinase	3.25989
A6TCV9	A6T5I1		B5Y1K5	2,3,4,5-tetrahydropyridine-2,6-dicarboxylate N-succinyltransferase	3.18024
Q48436	A6T5I7		Q9F663	Carbapenem-hydrolyzing beta-lactamase KPC	3.17866
A6TEV7	A6T5I9		B5Y277	Deoxyribose-phosphate aldolase	3.15878
B5Y0U3	A6T5N2		P24164	Glyceraldehyde-3-phosphate dehydrogenase (Fragment)	3.03049
A6TEW9	A6T5N6		B5XXP0	NAD(P)H dehydrogenase (quinone)	2.95424
A6TF98	A6T5R4		A6TGM5	Xaa-Pro dipeptidase	2.85952
A6T6A3	A6T613		A6TI29	Beta-galactosidase 2	2.85916
A6TG36	A6T684		A6T532	Xanthine phosphoribosyltransferase	2.78531
A6TEI3	A6T688		B5XVC4	S-ribosylhomocysteine lyase	2.78244
B5XZ20	A6T691		P00350	6-phosphogluconate dehydrogenase, decarboxylating	2.72144
A6TG38	A6T6B5		A6TGN5	50S ribosomal protein L11	2.66673
A6TEW7	A6T6C3		A6T6A3	Leucine--tRNA ligase	2.563
A6TEX2	A6T6D7		A6T5N6	Chaperone protein HtpG	2.46727
A6TEW0	A6T6D8		O07026	Flavodoxin	2.38261
A6TEX9	A6T6F6		A6TCJ1	Autonomous glycyl radical cofactor	2.36045
P24017	A6T6L5		B5XZ37	ATP-dependent protease ATPase subunit HslU	2.3501
B5Y1K5	A6T6Q6		A6T700	Phosphoserine aminotransferase	2.31788
B5Y275	A6T6T1		A6TEV4	50S ribosomal protein L30	2.25625
A6T9Y5	A6T6Z0		A6TBK7	Methionine--tRNA ligase	2.2557
B5XNB5	A6T704		B5XUB8	Phosphoglycerate kinase	2.24683
A6TCW1	A6T710		A6TCA1	4-hydroxy-tetrahydrodipicolinate synthase	2.19809
A6T4P1	A6T716		A6T5R2	Cysteine--tRNA ligase	2.19187
A6TBN1	A6T726		A6T748	3-hydroxydecanoyl-[acyl-carrier-protein] dehydratase	2.12795
P27696	A6T739		A6TB43	Arginine--tRNA ligase	2.09435
A6T6Z0	A6T742		B5XN98	30S ribosomal protein S19	2.0738
P52671	A6T766		B5XZC1	Protein TolB	2.06478
A6TGN6	A6T7C6		A6T4H8	4-hydroxy-tetrahydrodipicolinate reductase	2.0644
A6TEW3	A6T7E9		B5Y237	30S ribosomal protein S20	2.02771
B5XXP0	A6T7F1		B5XSV6	50S ribosomal protein L27	2.02359
A6THB1	A6T7F8		A6T726	Asparagine--tRNA ligase	1.98137
A6T5I1	A6T7K2		A6TCM1	Protein GrpE	1.97456
B5XSS1	A6T7K3		B5XU21	30S ribosomal protein S21	1.95563
A6TBK7	A6T7W6		B5Y274	Purine nucleoside phosphorylase DeoD-type	1.84825
A6T6F6	A6T7Y5		A6TEW1	50S ribosomal protein L24	1.8439
A6TEW1	A6T7Z4		P27696	Acetolactate synthase, catabolic	1.74859
A6T6C3	A6T886		A6T6Y1	Translation initiation factor IF-1	1.71447
A6TAN5	A6T8U4		A6TCC2	GMP synthase [glutamine-hydrolyzing]	1.69689
B5Y277	A6T9H1		A6TFL2	L-threonine 3-dehydrogenase	1.67622
A6TEW2	A6T9H9		A6TDX0	Probable Fe(2+)-trafficking protein	1.59286
A6T9H9	A6T9K7		A6TGC6	50S ribosomal protein L31	1.57063
A6T4Z7	A6T9W8		A6TEQ3	Malate dehydrogenase	1.5448
A6TGN9	A6T9Y5		A6TCE4	Peptidase B	1.54133
B5XNL6	A6TA01		A6TBJ8	Hydroxyethylthiazole kinase	1.47682
P00350	A6TA06		A6TEV8	30S ribosomal protein S8	1.42232
B5XZC1	A6TAC8		B5XXH6	Acyl carrier protein	1.41685
A6THB4	A6TAI1		A6T4W3	5'-methylthioadenosine/S-adenosylhomocysteine nucleosidase	1.41518
A6TCB0	A6TAI3		A6T4F4	Chaperone protein DnaK	1.23541
B5XQC6	A6TAN5		A6TEJ0	Argininosuccinate synthase	1.21838
A6TEV0	A6TAX5		P45599	Ferric uptake regulation protein	1.15017
B5XZB2	A6TB00		A6T6C1	Glucosamine-6-phosphate deaminase	1.0995
B5XN86	A6TB02		B5XZ36	ATP-dependent protease subunit HslV	1.08696
A6TB35	A6TB33		A6T518	Phosphoheptose isomerase	1.0207
B5Y235	A6TB35		B5Y169	Gamma-glutamyl phosphate reductase	0.982543
B5XTE8	A6TB39		B5XWN4	Transcriptional regulator SlyA	0.872623
A6TCG5	A6TB40		A6TBN1	Cytidine deaminase	0.826777
A6TEX1	A6TB47		A6TCV4	Glutamate--cysteine ligase	0.412374
B5XZ37	A6TBC5
A6TEV5	A6TBC7		Downregulated proteins
A6TFR2	A6TBC8		Protein accession number	Protein name	Fold change
A6TCE4	A6TBG6		P24017	Outer membrane protein A	-7.51312
A6TCM1	A6TBH3		A6TGQ0	Thiamine-phosphate synthase	-6.93013
A6TGB8	A6TBK7		A6TCD5	Cytoskeleton protein RodZ	-6.75153
A6TEX3	A6TBN8		Q48473	Outer membrane protein C	-5.01631
A6TC43	A6TBQ0		A6TG39	ATP synthase subunit delta	-4.52403
B5XVT8	A6TBR5		A6TCD7	Nucleoside diphosphate kinase	-4.41726
A6TDR5	A6TBS0		A6TD48	Sulfite reductase [NADPH] hemoprotein beta-component	-4.38512
A6TB02	A6TBW2		A6THX4	Primosomal protein 1	-4.34108
P37323	A6TBW5		A6TEX7	Elongation factor Tu	-4.32099
B5XNB2	A6TBX2		A6TG44	Ribosomal RNA small subunit methyltransferase G	-4.25684
A6TD54	A6TBX3		A6TBX3	NADH-quinone oxidoreductase subunit B	-4.11682
A6T4V8	A6TBX4		A6THY6	Ribosomal RNA small subunit methyltransferase C	-3.90985
B5XP25	A6TBX7		A6TFJ4	Mannitol-1-phosphate 5-dehydrogenase	-3.83979
P0A297	A6TC02		P27218	Sucrose porin	-3.70955
A6T4X3	A6TC04		A6TH53	60 kDa chaperonin	-3.70151
B5XTJ1	A6TC33		A6TBX4	NADH-quinone oxidoreductase subunit A	-3.67356
B5XXH6	A6TC43		B5XNB5	30S ribosomal protein S4	-3.33727
A6TCL7	A6TC48		A6TF98	Bifunctional polymyxin resistance protein ArnA	-3.23907
A6TGC6	A6TC99		A6T5I9	HMP-PP phosphatase	-3.20692
A6TCA1	A6TCA1		B5XVT8	Glutamate--tRNA ligase	-3.17706
A6TEK8	A6TCB0		A6TCF1	Cysteine desulfurase IscS	-3.16542
A6TFR0	A6TCB3		B5XZM0	ATP synthase subunit b	-3.01203
A6TEJ0	A6TCC2		B5XPE8	ATP phosphoribosyltransferase	-2.90182
B5XNA2	A6TCD0		O85746	Tyrosine aminotransferase	-2.84206
A6TCD7	A6TCD4		A6TEK2	GTPase Obg	-2.83107
A6THE3	A6TCD5		A6TG08	Membrane protein insertase YidC	-2.81784
A6T726	A6TCD6		A6TDT2	D-erythrose-4-phosphate dehydrogenase	-2.79646
P16481	A6TCD7		A6TBQ0	Elongation factor P-like protein	-2.78932
A6T4F5	A6TCE4		A6TEI7	Translation initiation factor IF-2	-2.71263
A6TEY0	A6TCE7		A6TEK8	UDP-N-acetylglucosamine 1-carboxyvinyltransferase	-2.70912
B5XNA6	A6TCF1		A6T4I7	Ribosomal RNA small subunit methyltransferase A	-2.60694
B5XVK6	A6TCG5		A6TC99	Phosphoribosylaminoimidazole-succinocarboxamide synthase	-2.58443
A6TEQ3	A6TCI0		A6T716	Chromosome partition protein MukB	-2.57423
A6T5E8	A6TCI1		Q48447	UTP--glucose-1-phosphate uridylyltransferase	-2.50683
A6TFL4	A6TCI3		A6TG45	tRNA uridine 5-carboxymethylaminomethyl modification enzyme MnmG	-2.50263
A6TCD4	A6TCJ1		B5XZS6	Lipoyl synthase	-2.44827
A6TB43	A6TCL5		A6TCD0	GTPase Der	-2.44689
A6T5G0	A6TCL7		A6T7Z4	Exoribonuclease 2	-2.42029
B5XXK6	A6TCM1		A6TEW9	50S ribosomal protein L2	-2.41811
A6TAI3	A6TCV9		A6TGP0	DNA-directed RNA polymerase subunit beta	-2.29463
A6T5N7	A6TCW1		A6TGJ0	Protein CyaY	-2.28267
B5XN98	A6TD24		B5XNL6	Histidine--tRNA ligase	-2.2452
A6THZ7	A6TD47		A6TEU0	Peptide deformylase	-2.23402
A6T4Y7	A6TD48		A6TEU2	Ribosomal RNA small subunit methyltransferase B	-2.23084
A6TEV6	A6TD49		A6TEQ4	Arginine repressor	-2.19314
A6T6Y8	A6TD53		B5XTG0	Orotate phosphoribosyltransferase	-2.13351
B5Y1J9	A6TD54		A6TEU8	DNA-directed RNA polymerase subunit alpha	-2.11841
A6TC02	A6TD66		B5XQC8	50S ribosomal protein L35	-2.09014
A6T4W3	A6TD87		P14829	DNA gyrase subunit A	-2.06906
A6TEU1	A6TDG3		P27217	Sucrose-6-phosphate hydrolase	-2.05434
A6T5R4	A6TDG4		A6T766	Ribosomal RNA large subunit methyltransferase I	-1.9998
B5XZM0	A6TDH2		A6TG35	ATP synthase epsilon chain	-1.99017
B5XTS2	A6TDR5		A6THB4	50S ribosomal protein L9	-1.96895
B5Y305	A6TDS2		A6TB40	tRNA U34 carboxymethyltransferase	-1.95615
A6T6J6	A6TDS5		A6TGP1	DNA-directed RNA polymerase subunit beta'	-1.87133
B5Y169	A6TDV1		Q48485	UDP-galactopyranose mutase	-1.83236
A6TFL2	A6TDW8		A6TCE7	Chaperone protein HscA	-1.76104
P14829	A6TDZ7		B5XTJ1	Protein-export protein SecB	-1.75053
A6T700	A6TE25		A6TA06	HTH-type transcriptional repressor PurR	-1.74584
A6T4J7	A6TE31		A6TGV2	LexA repressor	-1.72809
B5XNB4	A6TEG6		A6THB1	30S ribosomal protein S6	-1.64605
B5XU21	A6TEI3		A6T4F5	Chaperone protein DnaJ	-1.6456
A6TH52	A6TEI4		A6TFH5	Glycine--tRNA ligase alpha subunit	-1.58
A6TCI3	A6TEI7		A6T702	Cytidylate kinase	-1.57088
P33318	A6TEI9		A6T4Z7	Proline--tRNA ligase	-1.52614
A6TDR6	A6TEJ0		B5XQC6	Threonine--tRNA ligase	-1.28407
A6TC33	A6TEJ8		A6T4P1	Protein translocase subunit SecA	-1.25639
A6T532	A6TEK2		A6TGM1	3-octaprenyl-4-hydroxybenzoate carboxy-lyase	-1.22285
O07026	A6TEK8		P37424	Leucine-responsive regulatory protein	-1.2153
A6TG37	A6TEN8		A6TFL4	ADP-L-glycero-D-manno-heptose-6-epimerase	-1.21348
B5Y274	A6TEQ4		B5XY41	Methylglyoxal synthase	-1.19379
A6T518	A6TES6		A6TFR2	Glycerol kinase	-1.12687
A6TGN5	A6TEU0		A6T4Y7	Acetyl-coenzyme A carboxylase carboxyl transferase subunit alpha	-1.11325
P26420	A6TEU1		A6TB02	RNA chaperone ProQ	-1.078
Q48485	A6TEU2		A6TGE4	Argininosuccinate lyase	-0.957089
A6TH65	A6TEU7		B5Y0W9	Exodeoxyribonuclease 7 small subunit	-0.791737
A6TB33	A6TEU8		A6TCB0	Uracil phosphoribosyltransferase	-0.683602
A6TFH5	A6TEV0
A6TEW5	A6TEV4
B5XND7	A6TEV5
A6TEV8	A6TEV6
A6T7F1	A6TEV7
A6TEN8	A6TEV8
B5XUB2	A6TEW0
A6TGM5	A6TEW1
A6T7E9	A6TEW2
A6TC94	A6TEW3
A6T9K7	A6TEW5
A6TG34	A6TEW7
A6TFM8	A6TEW9
P45602	A6TEX1
B5XNR7	A6TEX2
A6T6Y1	A6TEX3
A6TD49	A6TEX7
A6TGD7	A6TEX9
A6TGG1	A6TEY0
A6TE31	A6TF13
B5Y1K6	A6TF96
A6T704	A6TF98
A6TEU7	A6TFA0
A6T6C1	A6TFH4
A6THZ0	A6TFH5
A6TDX0	A6TFL4
B5XUB1	A6TFM8
A6TFK3	A6TFR0
B5XSV6	A6TFR2
A6T4Y3	A6TG05
A6T716	A6TG08
A6TF07	A6TG09
B5Y2Y3	A6TG35
B5Y237	A6TG36
A6TCD0	A6TG37
A6T7Z4	A6TG38
A6TEV4	A6TG39
B5XTF9	A6TG44
B5XWV7	A6TG45
P27218	A6TG48
A6TCE7	A6TG68
A6TBS0	A6TGB8
B5XQC9	A6TGC1
A6TDS5	A6TGC6
A6TEE9	A6TGE6
A6T702	A6TGE7
A6TCL6	A6TGE9
A6TBR5	A6TGF8
B5XVC4	A6TGG9
B5XUF3	A6TGL3
A6TG35	A6TGN5
B5XSW5	A6TGN6
B5XTG0	A6TGN9
B5XPI0	A6TGP0
A6TF49	A6TGP1
A6T5E9	A6TGP7
B5XVT3	A6TGQ0
A6T5R2	A6TGQ5
A6TEU0	A6TGR3
P27217	A6TGV0
A6TF13	A6TGV2
B5XTG7	A6TH53
A6TG45	A6TH65
A6THI2	A6TH77
B5XWN4	A6TH78
B5XSP2	A6TH93
A6T4N4	A6THB1
A6TGE4	A6THB4
A6T4P6	A6THE3
A6TI09	A6THX4
B5XSV5	A6THY6
A6TAI1	A6THZ0
A6TBJ8	A6THZ7
A6TG08	A6TI09
Q07411	A6TI29
A6T5I7	B5XMY7
B5Y306	B5XN50
A6TGF8	B5XN98
A6T5D8	B5XNA0
A6TFN1	B5XNA6
A6T4E6	B5XNB2
A6TEK2	B5XNB4
A6TEI4	B5XNB5
B5XZ36	B5XND7
A6TBT7	B5XNL6
B5XSX5	B5XNR7
A6TCI1	B5XP00
A6THY6	B5XP25
A6TDR7	B5XPI0
A6T562	B5XQC6
A6TCV4	B5XQC8
A6THE7	B5XQC9
A6TCF3	B5XS09
O85746	B5XSS1
B5XNU6	B5XSV5
B5XZH9	B5XSV6
B5XY87	B5XSW5
A6T4H8	B5XSX5
A6TEB4	B5XT51
A6TD48	B5XTE8
A6T533	B5XTF9
A6T4S9	B5XTG0
A6TGE3	B5XTG7
A6T750	B5XTJ1
A6T710	B5XU21
A6TEC2	B5XUB1
B5Y0W9	B5XUB8
A6TC99	B5XUF3
A6T5N4	B5XV37
Q9AQ50	B5XVB9
Q48473	B5XVK6
A6T5F3	B5XVT8
Q48447	B5XWN4
A6TBN8	B5XWP3
B5XZS6	B5XXG3
B5XXG4	B5XXH6
A6TEQ4	B5XXK6
P45599	B5XXP0
O32719	B5XYE8
A6TB40	B5XZ20
A6TGG9	B5XZL9
P37424	B5XZM0
A6TCF1	B5XZM7
A6TA06	B5XZQ0
A6T6T1	B5XZS3
A6T748	B5XZS6
A6T709	B5Y0N2
A6TGJ0	B5Y109
A6TG39	B5Y1J4
A6TFJ1	B5Y235
B5XV49	B5Y237
A6T4P4	B5Y274
A6TB39	B5Y306
A6T7K2	B5Y325
A6T672	B5Y332
A6TDT2	O32719
A6TGE9	O85746
A6TG44	P00350
A6TC47	P00761
B5XPB3	P09137
A6TE25	P0A297
A6T5B1	P0A3M1
B5XXG3	P12267
P27219	P14829
A6TDS2	P19650
A6TGQ1	P21647
A6TFG7	P24017
A6TD67	P24164
A6T5D7	P26420
Q9AGA6	P27217
A6TEB2	P27218
B5XXX7	P27219
O24714	P33318
P45604	P33906
B5XW43	P37424
A6TCJ2	P37446
A6TES6	P40786
A6TE42	P41576
B5XZL9	P45602
B5XT03	P45604
A6THX4	P52671
B5XQC8	Q48447
A6TBP4	Q48449
A6TCD5	Q48450
B5XPE8	Q48452
A6TBX4	Q48473
A6T7Y5	Q48485
A6T5B6	Q7X222
A6TDS1	Q9AQ50
P00761	Q9F663
B5XVB9	Q9X759
A6TGC7
A6TGQ5
A6TC15
P07094
A6TBG5
A6T4I5
B5XNC0
P41392
A6T9W8
A6TGN1
A6TH79
A6TBQ0
A6T5N2
B5XWS2
A6TFJ4
A6TE45
A6TGM1
A6TGQ0
A6T4M5
A6T6M7
A6TBX3
A6TAE4
A6TC10
A6TEU2
A6TGR3
A6T4I7
A6T7E0
A6TDG3
A6T4Y4
A6TGB9
A6TD47
A6TDP3
B5XTW7
A6TG05
A6T766
A6T7C6
A6T5I9
B5XY41
A6TE35
A6T4R5
P0A3U2
B5XWP9
A6T4P3
A6TCE8
A6TGL3
Q48452
A6TBC4
A6T4G3
P0A9Z1
P45600
A6TGV2
P41393
A6TCE9

## Sheet: Gene ontology analaysis
Upregulated	Accession 1	Accession 2	Description	Fold Change	Cellular process	Metabolic process	Cellular component organization	Biological regulation	Developmental process	Localization	Response to stimulus	Multi-organism process	Reproduction	Sulfur utilization	Binding	Catalytic activity	Structural molecule activity	Molecular function regulator	Transcription regulator activity	Molecular carrier activity	Transporter activity	Translation regulator activity	Molecular transducer activity	Cytoplasm	Membrane	Protein-containing complex	Ribosome	Periplasm	Nucleoid
	P10371	A6TBC7	1-(5-phosphoribosyl)-5-[(5-phosphoribosylamino)methylideneamino] imidazole-4-carboxamide isomerase	UP	1	1					1					1								1						Amino acid biosynthesis	Stress response
	P09151	A6T4L9	2-isopropylmalate synthase	UP	1	1										1								1						Amino acid biosynthesis
	P00963	A6TG48	Aspartate--ammonia ligase	UP	1	1					1				1	1								1						Amino acid biosynthesis	Stress response
	P06987	A6TBC5	Histidine biosynthesis bifunctional protein HisB	UP	1	1									1	1								1						Amino acid biosynthesis
	P60664	A6TBC8	Imidazole glycerol phosphate synthase subunit HisF	UP	1	1										1								1		1				Amino acid biosynthesis
	P0A879	A6T7W6	Tryptophan synthase beta chain	UP	1	1									1	1								1						Amino acid biosynthesis
		P19650	Aminoglycoside N(6')-acetyltransferase type 1	UP	1	1					1					1								1						Stress response	Antibiotic resistance
		P0A3M1	Beta-lactamase SHV-5	UP	1	1					1					1								1	1			1		Stress response	Antibiotic resistance
	P76397	A6TBH3	Multidrug resistance protein MdtA	UP						1	1										1				1					Transporter protein
	P0A6Q6	A6T4Y2	3-hydroxyacyl-[acyl-carrier-protein] dehydratase FabZ	UP	1	1									1	1								1						Lipid metabolism	Lipopolysaccharide biosynthesis
	P37001	A6T684	Lipid A palmitoyltransferase PagP	UP	1	1										1									1					Lipid metabolism	Lipopolysaccharide biosynthesis
	P77690	A6TFA0	UDP-4-amino-4-deoxy-L-arabinose--oxoglutarate aminotransferase	UP	1	1					1				1	1								1						Lipid metabolism	Lipopolysaccharide biosynthesis	Antibiotic resistance	Stress response
	P76473	A6TF96	Undecaprenyl phosphate-alpha-4-amino-4-deoxy-L-arabinose arabinosyl transferase	UP	1	1					1					1									1					Lipid metabolism	Lipopolysaccharide biosynthesis	Stress response
	P0A940	A6T4X9	Outer membrane protein assembly factor BamA	UP	1		1			1															1	1				Cell Adhesion
	P0ACC7	B5XZM7	Bifunctional protein GlmU	UP	1	1	1	1	1						1	1								1						Cell wall biosynthesis	Lipopolysaccharide biosynthesis
	P0A932	Q48450	Putative capsule polysaccharide export protein	UP						1											1									Transporter protein
		P12267	Fimbrial subunit type 3	UP	1		1					1			1															Cell Adhesion
	P77173	A6TC48	Cell division protein ZipA	UP	1		1						1												1					Cell Division
	P0A734	A6TAX5	Cell division topological specificity factor	UP	1		1	1							1									1	1					Cell Division
	P0A6P7	A6TG68	Probable GTP-binding protein EngB	UP	1		1								1									1						Cell Division
	P0ABR9	A6TAC8	2,3-dihydroxyphenylpropionate/2,3-dihydroxicinnamic acid 1,2-dioxygenase	UP	1	1					1				1	1								1						Aromatic compound metabolism
	P12996	A6T6L5	Biotin synthase	UP	1	1									1	1								1						Cofactor biosynthesis
	P69330	A6T4H4	Citrate lyase acyl carrier protein	UP											1									1						Cofactor biosynthesis
	P23871	B5Y0N2	Ferrochelatase	UP	1	1					1				1	1								1						Porphyrin biosynthesis
		A6T9H1	Pyrroloquinoline-quinone synthase	UP	1	1										1								1						Cofactor biosynthesis
	P30139	A6TGP7	Thiazole synthase	UP	1	1										1								1						Cofactor biosynthesis
	P77718	A6T5F6	tRNA sulfurtransferase	UP	1	1									1	1								1						Cofactor biosynthesis
	P31677	A6TB47	Trehalose-6-phosphate synthase	UP	1	1					1				1	1								1						Carbohydrate metabolism	Stress response
	P45464	A6TEG6	Penicillin-binding protein activator LpoA	UP	1	1	1	1	1							1		1							1			1		Cell wall biosynthesis
	P17443	A6T4N3	UDP-N-acetylglucosamine--N-acetylmuramyl-(pentapeptide) pyrophosphoryl-undecaprenol N-acetylglucosamine transferase	UP	1	1	1	1	1							1									1					Cell Division	Cell wall biosynthesis
	P03004	B5XT51	Chromosomal replication initiator protein DnaA	UP	1	1		1							1									1	1					DNA processing
	P23909	A6TD24	DNA mismatch repair protein MutS	UP	1	1		1			1				1	1								1		1				DNA processing	Stress response
	P36767	B5Y109	Recombination-associated protein RdgC	UP	1	1		1							1									1					1	DNA processing
	P33599	A6TBX2	NADH-quinone oxidoreductase subunit C/D	UP	1	1									1	1								1	1	1				Energy synthesis	Transporter protein
	P0AFE4	A6TBW5	NADH-quinone oxidoreductase subunit K	UP	1	1									1	1									1	1				Energy synthesis	Transporter protein
	P0AFF0	A6TBW2	NADH-quinone oxidoreductase subunit N	UP	1	1				1					1	1									1	1				Energy synthesis	Transporter protein
	P31119	A6TDH2	Bifunctional protein Aas	UP	1	1									1	1									1					Lipid metabolism	Phospholipid biosynthesis
	P0ACU5	A6TGE7	HTH-type transcriptional repressor FabR	UP	1	1		1							1				1					1						Lipid metabolism	DNA processing
		A6T526	Na(+)-translocating NADH-quinone reductase subunit F	UP						1					1	1									1					Energy synthesis	Transporter protein
	P0A927	P40786	Nucleoside-specific channel-forming protein tsx	UP						1		1									1				1	1				Transporter protein
	P03960	A6T6D8	Potassium-transporting ATPase ATP-binding subunit	UP						1					1	1					1				1	1				Transporter protein
	P03961	A6T6D7	Potassium-transporting ATPase KdpC subunit	UP						1					1	1					1				1	1				Energy synthesis	Transporter protein
		P21647	Outer membrane usher protein MrkC	UP	1		1			1											1				1					Transporter protein
	P0A7D4	B5Y325	Adenylosuccinate synthetase	UP	1	1					1				1	1								1	1					Nucleotide metabolism
	P08178	A6TCB3	Phosphoribosylformylglycinamidine cyclo-ligase	UP	1	1									1	1								1						Nucleotide metabolism
	P0A840	B5XV37	5'/3'-nucleotidase SurE	UP	1	1									1	1								1						Nucleotide metabolism	Stress response
	P0A7E1	A6T739	Dihydroorotate dehydrogenase (quinone)	UP	1	1									1	1								1	1					Nucleotide metabolism
	P08244	B5XS09	Orotidine 5'-phosphate decarboxylase	UP	1	1										1								1						Nucleotide metabolism
	P0A720	A6T7F8	Thymidylate kinase	UP	1	1									1	1								1						Nucleotide metabolism
	P0A8F4	A6TBG6	Uridine kinase	UP	1	1									1	1								1						Nucleotide metabolism
		P09137	Nitrogenase-stabilizing/protective protein NifW	UP		1																								Stress response	Nitrogen metabolism
	P0A9P6	P33906	ATP-dependent RNA helicase DeaD	UP	1	1	1	1			1				1	1								1						Stress response	DNA processing
	P0AB85	B5XP00	FAD:protein FMN transferase	UP	1	1									1	1									1					Protein biosynthesis
	P00961	B5XMY7	Glycine--tRNA ligase beta subunit	UP	1	1									1	1								1						Protein biosynthesis
	P60720	A6T691	Octanoyltransferase	UP	1	1		1								1								1						Protein biosynthesis
	P17444	A6T613	Oxygen-dependent choline dehydrogenase	UP	1	1		1			1				1	1									1					Stress response	Amine and polyamine biosynthesis
	P23894	A6TB00	Protease HtpX	UP		1					1				1	1									1					Stress response
	P0A8U0	A6TD66	Protein Syd	UP	1		1	1																1	1					Protein biosynthesis
	P06616	A6TCI0	GTPase Era	UP	1	1	1								1	1								1	1					Ribosome biogenesis
	P0A7A7	A6TGV0	Glycerol-3-phosphate acyltransferase	UP	1	1										1									1					Lipid metabolism	Phospholipid biosynthesis
	P0A8K1	A6TH77	Phosphatidylserine decarboxylase proenzyme	UP	1	1										1									1					Lipid metabolism	Phospholipid biosynthesis
	P0A921	P37446	Phospholipase A1	UP		1									1	1									1					Lipid metabolism
	P60955	A6TDG4	Prolipoprotein diacylglyceryl transferase	UP	1	1										1									1					Protein biosynthesis	Lipoprotein biosynthesis
	P77304	B5XWP3	Dipeptide and tripeptide permease A	UP						1	1										1				1					Transporter protein
	P0A843	A6T688	Probable Sec-independent protein translocase protein TatE	UP	1					1											1				1	1				Transporter protein
	P0A8A8	A6TEI9	Ribosome maturation factor RimP	UP	1	1	1																	1						Ribosome biogenesis
	P39286	A6TH78	Small ribosomal subunit biogenesis GTPase RsgA	UP			1								1	1								1						Ribosome biogenesis
	P36979	A6TCD6	Dual-specificity RNA methyltransferase RlmN	UP	1	1	1				1				1	1								1						RNA processing	Stress response
	P30014	A6TA01	Ribonuclease T	UP	1	1					1				1	1								1		1				RNA processing
	P0C0R7	A6TEJ8	Ribosomal RNA large subunit methyltransferase E	UP	1	1	1									1								1						RNA processing	Stress response	Ribosome biogenesis
	P75864	A6T742	Ribosomal RNA large subunit methyltransferase K/L	UP	1	1	1								1	1								1						RNA processing
	P0ADR6	A6TD87	Ribosomal RNA large subunit methyltransferase M	UP	1	1	1									1								1						RNA processing
	P0A6X3	B5Y332	RNA-binding protein Hfq	UP	1	1		1							1									1						Stress response	DNA processing
	P0A873	A6TCL5	tRNA (guanine-N(1)-)-methyltransferase	UP	1	1									1	1								1						RNA processing
	P0A8I5	A6TDW8	tRNA (guanine-N(7)-)-methyltransferase	UP	1	1										1								1						RNA processing
	P76055	A6T886	tRNA 2-thiocytidine biosynthesis protein TtcA	UP	1	1									1	1								1						RNA processing
	P25522	A6TG09	tRNA modification GTPase MnmE	UP	1	1					1				1	1								1	1					RNA processing
	B1X929	A6TC04	tRNA pseudouridine synthase A	UP	1	1									1	1								1						RNA processing
	P0AEI1	A6T6B5	tRNA-2-methylthio-N(6)-dimethylallyladenosine synthase	UP	1	1									1	1								1						RNA processing
	P25745	A6T7K3	tRNA-specific 2-thiouridylase MnmA	UP	1	1									1	1								1						RNA processing
		A6TH52	10 kDa chaperonin	5.42971	1						1	1			1									1		1				Cell Division
	P0A7M6	B5XNA2	50S ribosomal protein L29	4.98751	1	1	1								1		1							1			1			Protein biosynthesis	Ribosome biogenesis
		P37323	Beta-lactamase SHV-4	4.58019	1	1					1					1								1	1			1		Stress response	Antibiotic resistance
	P0A6T1	A6TGT4	Glucose-6-phosphate isomerase	4.32187	1	1					1				1	1								1						Energy synthesis	Carbohydrate metabolism
	P0A7N9	B5XTG7	50S ribosomal protein L33	4.29398	1	1	1				1				1		1							1			1			Stress response	Protein biosynthesis
		Q48436	Diacetyl reductase [(S)-acetoin forming]	4.21424	1	1										1								1						Acetoin metabolism
	P0A805	B5Y1J9	Ribosome-recycling factor	4.19202	1	1	1								1									1						Protein biosynthesis
	P0A6K6	B5Y275	Phosphopentomutase	4.14553	1	1					1				1	1								1						Cofactor biosynthesis	Stress response
	P0A6P1	A6T4X2	Elongation factor Ts	3.91101											1			1				1		1	1					Protein biosynthesis
	P62707	B5XZB2	2,3-bisphosphoglycerate-dependent phosphoglycerate mutase	3.80452	1	1										1								1						Energy synthesis	Carbohydrate metabolism
	P0A7P5	A6TG05	50S ribosomal protein L34	3.78626	1	1											1							1			1			Protein biosynthesis
	P12758	P52671	Uridine phosphorylase	3.68658	1	1	1				1				1	1								1						Nucleotide metabolism
	P0AF36	A6TFR0	Cell division protein ZapB	3.43075	1		1						1		1									1						Cell Division
	P23522	A6TEE9	5-keto-4-deoxy-D-glucarate aldolase	3.3216	1	1									1	1								1						Carbohydrate metabolism
	P69441	A6T5N7	Adenylate kinase	3.25989	1	1									1	1								1						Nucleotide metabolism
	P0A9D8	B5Y1K5	2,3,4,5-tetrahydropyridine-2,6-dicarboxylate N-succinyltransferase	3.18024	1	1										1								1						Amino acid biosynthesis	Cell wall biosynthesis
		Q9F663	Carbapenem-hydrolyzing beta-lactamase KPC	3.17866	1	1					1					1								1	1			1		Stress response	Antibiotic resistance
	P0A6L0	B5Y277	Deoxyribose-phosphate aldolase	3.15878	1	1					1					1								1	1					Carbohydrate metabolism
		P24164	Glyceraldehyde-3-phosphate dehydrogenase (Fragment)	3.03049	1	1									1	1								1	1					Energy synthesis	Carbohydrate metabolism
	P0A8G6	B5XXP0	NAD(P)H dehydrogenase (quinone)	2.95424	1	1	1				1				1	1								1	1					Stress response
	P21165	A6TGM5	Xaa-Pro dipeptidase	2.85952	1	1									1	1								1						Protein biosynthesis
	P00722	A6TI29	Beta-galactosidase 2	2.85916	1	1									1	1										1				Carbohydrate metabolism
	P0A9M5	A6T532	Xanthine phosphoribosyltransferase	2.78531	1	1									1	1								1	1					Nucleotide metabolism
	P45578	B5XVC4	S-ribosylhomocysteine lyase	2.78244	1	1						1			1	1								1						Quorum Sensing
	P00350	P00350	6-phosphogluconate dehydrogenase, decarboxylating	2.72144	1	1									1	1								1						Carbohydrate metabolism
	P0A7J7	A6TGN5	50S ribosomal protein L11	2.66673	1	1	1				1				1		1							1			1			Stress response	Protein biosynthesis	Ribosome biogenesis
	P07813	A6T6A3	Leucine--tRNA ligase	2.563	1	1									1	1								1						Protein biosynthesis
	P0A6Z3	A6T5N6	Chaperone protein HtpG	2.46727	1						1				1	1								1	1					Stress response	DNA processing
		O07026	Flavodoxin	2.38261											1	1									1					Energy synthesis	Transporter protein
	P68066	A6TCJ1	Autonomous glycyl radical cofactor	2.36045	1	1										1								1						Stress response	Amino acid biosynthesis
	P0A6H5	B5XZ37	ATP-dependent protease ATPase subunit HslU	2.3501	1	1	1				1				1	1								1	1	1				Stress response
	P23721	A6T700	Phosphoserine aminotransferase	2.31788	1	1									1	1								1						Amino acid biosynthesis	Cofactor biosynthesis
	P0AG51	A6TEV4	50S ribosomal protein L30	2.25625	1	1	1								1		1							1			1			Protein biosynthesis	Ribosome biogenesis
	P00959	A6TBK7	Methionine--tRNA ligase	2.2557	1	1									1	1								1	1					Protein biosynthesis
	P0A799	B5XUB8	Phosphoglycerate kinase	2.24683	1	1		1							1	1								1						Energy synthesis	Carbohydrate metabolism
	P0A6L2	A6TCA1	4-hydroxy-tetrahydrodipicolinate synthase	2.19809	1	1									1	1								1						Amino acid biosynthesis	Cell wall biosynthesis
	P21888	A6T5R2	Cysteine--tRNA ligase	2.19187	1	1									1	1								1						Protein biosynthesis
	P0A6Q3	A6T748	3-hydroxydecanoyl-[acyl-carrier-protein] dehydratase	2.12795	1	1										1								1						Lipid metabolism
	P11875	A6TB43	Arginine--tRNA ligase	2.09435	1	1									1	1								1						Protein biosynthesis
	P0A7U3	B5XN98	30S ribosomal protein S19	2.0738	1	1	1								1		1							1			1			Ribosome biogenesis	Protein biosynthesis
	P0A855	B5XZC1	Protein TolB	2.06478	1					1	1				1											1		1		Cell Division	Stress response
	P04036	A6T4H8	4-hydroxy-tetrahydrodipicolinate reductase	2.0644	1	1									1	1								1						Amino acid biosynthesis	Cell wall biosynthesis
	P0A7U7	B5Y237	30S ribosomal protein S20	2.02771	1	1	1								1	1	1	1						1			1			Ribosome biogenesis	Protein biosynthesis
	P0A7L8	B5XSV6	50S ribosomal protein L27	2.02359	1	1	1	1							1		1							1			1			Protein biosynthesis	Ribosome biogenesis
	P0A8M0	A6T726	Asparagine--tRNA ligase	1.98137	1	1									1	1								1						Protein biosynthesis
	P09372	A6TCM1	Protein GrpE	1.97456	1		1				1				1	1		1						1		1				Stress response
	P68679	B5XU21	30S ribosomal protein S21	1.95563	1	1	1								1		1							1			1			Ribosome biogenesis	Protein biosynthesis
	P0ABP8	B5Y274	Purine nucleoside phosphorylase DeoD-type	1.84825	1	1					1				1	1								1	1					Nucleotide metabolism	Stress response
	P60624	A6TEW1	50S ribosomal protein L24	1.8439	1	1	1								1		1							1			1			Protein biosynthesis	Ribosome biogenesis
	P00893	P27696	Acetolactate synthase, catabolic	1.74859	1	1										1								1		1				Amino acid biosynthesis
	P69222	A6T6Y1	Translation initiation factor IF-1	1.71447											1							1		1						Protein biosynthesis
	P04079	A6TCC2	GMP synthase [glutamine-hydrolyzing]	1.69689	1	1									1	1								1						Nucleotide metabolism
	P07913	A6TFL2	L-threonine 3-dehydrogenase	1.67622	1	1		1							1	1								1						Amino acid biosynthesis
	P0A8P3	A6TDX0	Probable Fe(2+)-trafficking protein	1.59286	1						1				1									1						Stress response
	P0A7M9	A6TGC6	50S ribosomal protein L31	1.57063	1	1									1		1							1			1			Protein biosynthesis	Ribosome biogenesis
	P61889	A6TEQ3	Malate dehydrogenase	1.5448	1	1										1								1	1					Energy synthesis
	P37095	A6TCE4	Peptidase B	1.54133	1	1									1	1								1						Protein biosynthesis
	P76423	A6TBJ8	Hydroxyethylthiazole kinase	1.47682	1	1									1	1								1						Cofactor biosynthesis
	P0A7W7	A6TEV8	30S ribosomal protein S8	1.42232	1	1	1	1							1		1							1			1			DNA processing
	P0A6A8	B5XXH6	Acyl carrier protein	1.41685	1	1					1				1			1						1						Lipid metabolism
	P0AF12	A6T4W3	5'-methylthioadenosine/S-adenosylhomocysteine nucleosidase	1.41518	1	1									1	1								1						Amino acid biosynthesis
	P0A6Y8	A6T4F4	Chaperone protein DnaK	1.23541	1	1	1				1				1	1			1					1	1	1				DNA processing	Stress response
	P0A6E4	A6TEJ0	Argininosuccinate synthase	1.21838	1	1									1	1								1						Amino acid biosynthesis
	P0A9A9	P45599	Ferric uptake regulation protein	1.15017	1	1		1							1				1					1						DNA processing
	P0A759	A6T6C1	Glucosamine-6-phosphate deaminase	1.0995	1	1									1	1								1						Carbohydrate metabolism	Cell wall biosynthesis
	P0A7B8	B5XZ36	ATP-dependent protease subunit HslV	1.08696	1	1	1				1				1	1								1		1				Stress response
	P63224	A6T518	Phosphoheptose isomerase	1.0207	1	1									1	1								1						Carbohydrate metabolism	Lipopolysaccharide biosynthesis
	P07004	B5Y169	Gamma-glutamyl phosphate reductase	0.982543	1	1									1	1								1						Amino acid biosynthesis
	P0A8W2	B5XWN4	Transcriptional regulator SlyA	0.872623	1	1		1				1			1				1					1						DNA processing
	P0ABF6	A6TBN1	Cytidine deaminase	0.826777	1	1									1	1								1						Nucleotide metabolism
	P0A6W9	A6TCV4	Glutamate--cysteine ligase	0.412374	1	1					1				1	1								1						Sulfur metabolism	Stress response
				Total Upregulated	136	125	36	19	3	12	39	5	2	0	110	111	12	5	4	0	8	2	0	121	47	19	12	5	1
Downregulated	P0A6C8	A6TGE3	Acetylglutamate kinase	DOWN	1	1					1				1	1								1						Amino acid biosynthesis	Stress response
		A6T672	Acireductone dioxygenase	DOWN	1	1									1	1								1						Amino acid biosynthesis
	P27248	A6TDR7	Aminomethyltransferase	DOWN	1	1		1								1								1						Amino acid biosynthesis
	P0A7B5	A6T562	Glutamate 5-kinase	DOWN	1	1									1	1								1						Amino acid biosynthesis
	P06989	O24714	Histidine biosynthesis bifunctional protein HisIE	DOWN	1	1									1	1								1						Amino acid biosynthesis
	P06986	A6TBC4	Histidinol-phosphate aminotransferase	DOWN	1	1									1	1								1						Amino acid biosynthesis
	P0A9F3	P45600	HTH-type transcriptional regulator CysB	DOWN	1	1									1				1					1						Amino acid biosynthesis	DNA processing
	P05793	A6TGG1	Ketol-acid reductoisomerase (NADP(+))	DOWN	1	1	1								1	1								1						Amino acid biosynthesis
	P0A8U6	A6TGC7	Met repressor	DOWN	1	1		1							1				1					1						Amino acid biosynthesis	DNA processing
	P0AE18	P41392	Methionine aminopeptidase (Fragment)	DOWN	1	1									1	1								1						Protein biosynthesis
	P0A877	B5XT03	Tryptophan synthase alpha chain	DOWN	1	1										1								1						Amino acid biosynthesis
	P0A6T9	A6TDR6	Glycine cleavage system H protein	DOWN	1	1		1							1									1		1				Amino acid biosynthesis
	P0AED7	A6TC94	Succinyl-diaminopimelate desuccinylase	DOWN	1	1									1	1								1						Amino acid biosynthesis	Cell wall biosynthesis
	P10441	A6T4Y4	Lipid-A-disaccharide synthase	DOWN	1	1									1	1								1	1					Lipid metabolism	Lipopolysaccharide biosynthesis
	P0ACC7	A6TG34	Bifunctional protein GlmU	DOWN	1	1	1	1	1						1	1								1						Cell wall biosynthesis	Lipopolysaccharide biosynthesis
	P36680	A6T4P4	Cell division protein ZapD	DOWN	1		1						1		1									1						Cell Division
	P0A8N0	A6T750	Macrodomain Ter protein	DOWN	1	1	1	1							1									1						Cell Division
	P77173	B5XVT3	Cell division protein ZipA	DOWN	1		1						1												1					Cell Division
	P0A850	B5Y0U3	Trigger factor	DOWN	1					1	1				1	1								1	1					Cell Division	Stress response
	P76143	A6TEB4	3-hydroxy-5-phosphonooxypentane-2,4-dione thiolase	DOWN												1								1						Cofactor biosynthesis
	P0A6D3	B5XY87	3-phosphoshikimate 1-carboxyvinyltransferase	DOWN	1	1										1								1						Amino acid biosynthesis	Cofactor biosynthesis
	P62623	A6T4G3	4-hydroxy-3-methylbut-2-enyl diphosphate reductase	DOWN	1	1									1	1								1						Cofactor biosynthesis	Isoprenoid Biosynthesis
	P60651	B5XUB2	Agmatinase	DOWN	1	1									1	1								1						Amine and polyamine biosynthesis
	P12008	A6TC15	Chorismate synthase	DOWN	1	1									1	1								1						Amino acid biosynthesis
	P0A738	A6T6M7	Cyclic pyranopterin monophosphate synthase	DOWN	1	1	1								1	1								1						Cofactor biosynthesis
	P77444	A6TAE4	Cysteine desulfurase	DOWN	1	1	1								1	1								1						Cofactor biosynthesis
	B1XEH6	A6TDP3	Isopentenyl-diphosphate Delta-isomerase	DOWN	1	1					1				1	1								1						Isoprenoid biosynthesis
		A6TGN1	Pantothenate kinase	DOWN	1	1									1	1								1						Cofactor biosynthesis
	P0A6I3	A6T4S9	Pantothenate synthetase	DOWN	1	1									1	1								1						Cofactor biosynthesis
	P30136	A6TGQ1	Phosphomethylpyrimidine synthase	DOWN	1	1									1	1								1						Cofactor biosynthesis
	P17993	A6TBT7	Ubiquinone biosynthesis O-methyltransferase	DOWN	1	1					1				1	1								1						Cofactor biosynthesis
	P31450	Q9AGA6	6-phospho-alpha-glucosidase	DOWN		1									1	1								1						Carbohydrate metabolism
	P78055	A6TGD7	Fructose-6-phosphate aldolase	DOWN		1										1								1						Carbohydrate metabolism
	P0A6V1	A6TF49	Glucose-1-phosphate adenylyltransferase	DOWN	1	1	1								1	1								1						Carbohydrate metabolism
	P37666	A6TFG7	Glyoxylate/hydroxypyruvate reductase B	DOWN	1	1									1	1								1	1					Carbohydrate metabolism
	P00490	P07094	Maltodextrin phosphorylase (Fragment)	DOWN	1	1									1	1								1						Carbohydrate metabolism
	P0A8G3	B5XTW7	Uronate isomerase	DOWN	1	1										1								1						Carbohydrate metabolism
	P75949	B5XXG4	Beta-hexosaminidase	DOWN	1	1	1	1	1							1								1						Cell Division	Cell wall biosynthesis
	P40120	B5XWS2	Glucans biosynthesis protein D	DOWN	1	1		1							1	1												1		Carbohydrate metabolism
	P0A8H8	A6T4P3	DNA gyrase inhibitor YacG	DOWN	1	1		1							1	1		1						1						DNA processing
	P15042	A6TC47	DNA ligase	DOWN	1	1					1				1	1								1						Stress response	DNA processing
		A6T5E9	N utilization substance protein B homolog	DOWN	1	1	1	1							1									1						DNA processing
	P0A9Z1	P0A9Z1	Nitrogen regulatory protein P-II 1	DOWN	1	1		1							1	1		1						1						DNA processing
	P68767	A6THI2	Probable cytosol aminopeptidase	DOWN	1	1									1	1			1					1						DNA processing
	C4ZU09	A6TBP4	Probable endonuclease 4	DOWN	1	1					1				1	1								1						DNA processing	Stress response
	P12295	A6TCJ2	Uracil-DNA glycosylase	DOWN	1	1					1					1								1					1	DNA processing	Stress response
	P23909	B5XV49	DNA mismatch repair protein MutS	DOWN	1	1		1			1				1	1								1		1				DNA processing	Stress response
	P52697	A6T6J6	6-phosphogluconolactonase	DOWN	1	1										1								1						Carbohydrate metabolism
	P0A7B1	Q07411	Polyphosphate kinase	DOWN	1	1									1	1								1	1	1				Energy synthesis
	P77611	B5XWP9	Electron transport complex subunit C	DOWN											1	1									1					Energy synthesis	Transporter protein
	P0AA04	P16481	Phosphocarrier protein HPr	DOWN	1	1		1		1						1		1						1		1				Transporter protein
	P0A742	B5XNC0	Large-conductance mechanosensitive channel	DOWN	1		1	1		1					1						1				1					Transporter protein
	P0C037	A6T5B6	Pyrimidine/purine nucleoside phosphorylase	DOWN												1								1						Nucleotide metabolism
	P41409	B5XWV7	Pyrimidine-specific ribonucleoside hydrolase RihA	DOWN	1	1									1	1								1						Nucleotide metabolism
	P28248	A6TBG5	dCTP deaminase	DOWN	1	1									1	1								1						Nucleotide metabolism
	P0A7E9	A6T4X3	Uridylate kinase	DOWN	1	1									1	1								1						Nucleotide metabolism
	P06968	A6TFN1	Deoxyuridine 5'-triphosphate nucleotidohydrolase	DOWN	1	1	1								1	1								1		1				Nucleotide metabolism
		P0A3U2	Protein NifZ	DOWN		1										1								1						Nitrogen metabolism
		A6TE45	Urease accessory protein UreG	DOWN		1									1	1								1						Nitrogen metabolism
		A6TE42	Urease subunit alpha	DOWN	1	1									1	1								1						Nitrogen metabolism
	P63020	B5XTS2	Fe/S biogenesis protein NfuA	DOWN	1	1	1	1			1				1									1						Carbohydrate metabolism	Stress response
	P0A744	B5Y2Y3	Peptide methionine sulfoxide reductase MsrA	DOWN	1	1					1					1								1						DNA processing	Stress response
	P0A6L9	A6TCE8	Co-chaperone protein HscB	DOWN	1	1	1								1	1		1						1		1				Stress response
	P27249	P41393	Bifunctional uridylyltransferase/uridylyl-removing enzyme	DOWN	1	1		1								1								1						Nitrogen metabolism	Protein biosynthesis
	P0AAC8	A6TCE9	Iron-binding protein IscA	DOWN	1	1	1								1		1	1						1						Cofactor biosynthesis
	P0A821	A6TFJ1	L-seryl-tRNA(Sec) selenium transferase	DOWN	1	1		1							1	1								1						Protein biosynthesis
	P29745	B5XSP2	Peptidase T	DOWN	1	1									1	1								1						Protein biosynthesis
	P0A7D1	B5XW43	Peptidyl-tRNA hydrolase	DOWN	1	1										1								1						Protein biosynthesis
	P13024	B5XZH9	Protein FdhE homolog	DOWN		1									1									1						Protein biosynthesis
	P42588	A6TEB2	Putrescine aminotransferase	DOWN	1	1									1	1								1						Amine and polyamine biosynthesis
	P0A7F6	A6T4R5	S-adenosylmethionine decarboxylase proenzyme	DOWN	1	1										1								1						Amine and polyamine biosynthesis
	P02359	B5XN86	30S ribosomal protein S7	DOWN	1	1	1	1							1		1							1	1		1			Protein biosynthesis	Ribosome biogenesis
	P0A6S7	A6TFK3	Glycerol-3-phosphate dehydrogenase [NAD(P)+]	DOWN	1	1									1	1								1		1				Lipid metabolism	Phospholipid biosynthesis
	B1X7I0	B5XPB3	Probable lipid kinase YegS-like	DOWN	1	1									1	1								1						Lipid metabolism	Phospholipid biosynthesis
	P61316	A6T6Y8	Outer-membrane lipoprotein carrier protein	DOWN						1											1							1		Transporter protein
	P0A7X6	A6TCL6	Ribosome maturation factor RimM	DOWN	1	1	1								1									1			1			Ribosome biogenesis
	P06961	A6TE35	Multifunctional CCA protein	DOWN	1	1									1	1								1						RNA processing	Stress response
		A6TD67	NADPH-dependent 7-cyano-7-deazaguanine reductase	DOWN	1	1										1								1						RNA processing
	P0A784	A6TH79	Oligoribonuclease	DOWN	1	1									1	1								1						RNA processing
	P0A847	A6T5D8	Queuine tRNA-ribosyltransferase	DOWN	1	1									1	1								1						RNA processing
	P0A8R0	A6TGB9	Regulator of ribonuclease activity A	DOWN	1	1		1							1	1		1						1						RNA processing
	P42596	A6TEC2	Ribosomal RNA large subunit methyltransferase G	DOWN	1	1	1								1	1								1						RNA processing
	P60390	A6T4M5	Ribosomal RNA small subunit methyltransferase H	DOWN	1	1	1									1								1						RNA processing
	P0AE01	A6TCF3	tRNA (cytidine/uridine-2'-O-)-methyltransferase TrmJ	DOWN	1	1									1	1								1						RNA processing
	P77182	A6TC10	tRNA 5-methylaminomethyl-2-thiouridine biosynthesis bifunctional protein MnmC	DOWN	1	1									1	1								1						RNA processing
	P0AEA8	A6TF07	Siroheme synthase 2	0.893167	1	1					1				1	1								1						Cofactor biosynthesis	Porphyrin biosynthesis
	P0A8F0	A6TCB0	Uracil phosphoribosyltransferase	-0.683602	1	1									1	1								1	1					Nucleotide metabolism
	P0A8G9	B5Y0W9	Exodeoxyribonuclease 7 small subunit	-0.791737	1	1										1								1		1				DNA processing
	P11447	A6TGE4	Argininosuccinate lyase	-0.957089	1	1										1								1						Amino acid biosynthesis
	P45577	A6TB02	RNA chaperone ProQ	-1.078	1			1		1	1	1			1									1						Stress response	DNA processing
	P0ABD5	A6T4Y7	Acetyl-coenzyme A carboxylase carboxyl transferase subunit alpha	-1.11325	1	1									1	1								1		1				Lipid metabolism
	P0A6F3	A6TFR2	Glycerol kinase	-1.12687	1	1					1				1	1								1						Polyol metabolism
	P0A731	B5XY41	Methylglyoxal synthase	-1.19379	1	1										1								1						Methylglyoxal biosynthesis
	P67910	A6TFL4	ADP-L-glycero-D-manno-heptose-6-epimerase	-1.21348	1	1									1	1								1	1					Carbohydrate metabolism	Lipopolysaccharide biosynthesis	Stress response
	P0ACJ0	P37424	Leucine-responsive regulatory protein	-1.2153	1	1		1			1				1				1					1						DNA processing
	P0AAB4	A6TGM1	3-octaprenyl-4-hydroxybenzoate carboxy-lyase	-1.22285	1	1									1	1								1	1					Cofactor biosynthesis
	P10408	A6T4P1	Protein translocase subunit SecA	-1.25639	1					1					1	1					1			1	1	1				Transporter protein
	P0A8M3	B5XQC6	Threonine--tRNA ligase	-1.28407	1	1		1			1				1	1						1		1						Protein biosynthesis	DNA processing	Stress response
	P16659	A6T4Z7	Proline--tRNA ligase	-1.52614	1	1									1	1								1						Protein biosynthesis
	P0A6I0	A6T702	Cytidylate kinase	-1.57088	1	1					1				1	1								1						Nucleotide metabolism	Stress response
	P00960	A6TFH5	Glycine--tRNA ligase alpha subunit	-1.58	1	1									1	1								1						Protein biosynthesis
	P08622	A6T4F5	Chaperone protein DnaJ	-1.6456	1	1	1				1	1			1	1			1					1	1	1				Stress response	DNA processing
	P02358	A6THB1	30S ribosomal protein S6	-1.64605	1	1									1		1							1			1			Protein biosynthesis
	P0A7C2	A6TGV2	LexA repressor	-1.72809	1	1		1			1				1	1			1					1						DNA processing	Stress response
	P0ACP7	A6TA06	HTH-type transcriptional repressor PurR	-1.74584	1	1		1							1									1						Nucleotide metabolism	DNA processing
	P0AG86	B5XTJ1	Protein-export protein SecB	-1.75053	1		1			1					1									1						Transporter protein
	P0A6Z1	A6TCE7	Chaperone protein HscA	-1.76104	1	1	1				1				1	1								1		1				Stress response
	P37747	Q48485	UDP-galactopyranose mutase	-1.83236	1	1									1	1								1						Lipopolysaccharide biosynthesis
	P0A8V2	A6TGP1	DNA-directed RNA polymerase subunit beta'	-1.87133	1	1									1	1								1	1					DNA processing
	P76291	A6TB40	tRNA U34 carboxymethyltransferase	-1.95615	1	1	1								1	1								1						RNA processing
	P0A7R1	A6THB4	50S ribosomal protein L9	-1.96895	1	1									1		1							1			1			Protein biosynthesis
	P0A6E6	A6TG35	ATP synthase epsilon chain	-1.99017	1	1				1					1	1					1				1	1				Energy synthesis	Transporter protein
	P75876	A6T766	Ribosomal RNA large subunit methyltransferase I	-1.9998	1	1	1								1	1								1						RNA processing
		P27217	Sucrose-6-phosphate hydrolase	-2.05434	1	1										1								1						Carbohydrate metabolism
	P0AES4	P14829	DNA gyrase subunit A	-2.06906	1	1	1				1				1	1								1	1	1				Stress response	Antibiotic resistance
	P0A7Q1	B5XQC8	50S ribosomal protein L35	-2.09014	1	1											1										1			Ribosome biogenesis
	P0A7Z4	A6TEU8	DNA-directed RNA polymerase subunit alpha	-2.11841	1	1									1	1								1	1					DNA processing
	P0A7E3	B5XTG0	Orotate phosphoribosyltransferase	-2.13351	1	1									1	1								1						Nucleotide metabolism
	P0A6D0	A6TEQ4	Arginine repressor	-2.19314	1	1	1	1							1				1					1						Amino acid biosynthesis
	P36929	A6TEU2	Ribosomal RNA small subunit methyltransferase B	-2.23084	1	1	1	1							1	1								1						RNA processing
	P0A6K3	A6TEU0	Peptide deformylase	-2.23402	1	1									1	1								1						Protein biosynthesis
	P60906	B5XNL6	Histidine--tRNA ligase	-2.2452	1	1									1	1								1						Protein biosynthesis
	P27838	A6TGJ0	Protein CyaY	-2.28267	1	1	1								1									1						Stress response
	P0A8V2	A6TGP0	DNA-directed RNA polymerase subunit beta	-2.29463	1	1									1	1								1	1					DNA processing
	P60422	A6TEW9	50S ribosomal protein L2	-2.41811	1	1	1								1	1	1							1			1			Protein biosynthesis	Ribosome biogenesis
	P30850	A6T7Z4	Exoribonuclease 2	-2.42029	1	1		1							1	1								1						Nucleotide metabolism
	P0A6P5	A6TCD0	GTPase Der	-2.44689	1		1								1	1								1						Ribosome biogenesis
	P60716	B5XZS6	Lipoyl synthase	-2.44827	1	1									1	1								1						Protein biosynthesis
	P0A6U3	A6TG45	tRNA uridine 5-carboxymethylaminomethyl modification enzyme MnmG	-2.50263	1	1									1									1						RNA processing
	P0AAB6	Q48447	UTP--glucose-1-phosphate uridylyltransferase	-2.50683	1	1										1		1						1						Lipopolysaccharide biosynthesis	Carbohydrate metabolism
	P22523	A6T716	Chromosome partition protein MukB	-2.57423	1	1	1								1									1		1			1	Cell Division
	P0A7D7	A6TC99	Phosphoribosylaminoimidazole-succinocarboxamide synthase	-2.58443	1	1									1	1								1	1					Nucleotide metabolism
	P06992	A6T4I7	Ribosomal RNA small subunit methyltransferase A	-2.60694	1	1	1				1				1	1								1						RNA processing	Stress response	Antibiotic resistance
	P0A749	A6TEK8	UDP-N-acetylglucosamine 1-carboxyvinyltransferase	-2.70912	1	1	1	1	1							1								1						Cell wall biosynthesis	Cell division
	P0A705	A6TEI7	Translation initiation factor IF-2	-2.71263	1	1									1	1						1		1	1					Protein biosynthesis
	P0A6N8	A6TBQ0	Elongation factor P-like protein	-2.78932	1	1		1							1							1		1						Protein biosynthesis
	P0A9B6	A6TDT2	D-erythrose-4-phosphate dehydrogenase	-2.79646	1	1									1	1								1						Pyridoxal metabolism
	P25714	A6TG08	Membrane protein insertase YidC	-2.81784	1		1			1										1					1					Transporter protein
	B1XHF9	A6TEK2	GTPase Obg	-2.83107			1								1	1								1						Ribosome biogenesis
	P04693	O85746	Tyrosine aminotransferase	-2.84206	1	1									1	1								1						Amino acid biosynthesis
	P60757	B5XPE8	ATP phosphoribosyltransferase	-2.90182	1	1									1	1								1						Amino acid biosynthesis
	P0ABA0	B5XZM0	ATP synthase subunit b	-3.01203	1	1				1						1					1				1	1				Energy synthesis	Transporter protein
	P0A6B7	A6TCF1	Cysteine desulfurase IscS	-3.16542	1	1	1								1	1				1				1						Cofactor biosynthesis	DNA processing
	P04805	B5XVT8	Glutamate--tRNA ligase	-3.17706	1	1									1	1								1						Protein biosynthesis
	P46891	A6T5I9	HMP-PP phosphatase	-3.20692	1	1									1	1								1						Cofactor biosynthesis	Antibiotic resistance	Stress response
	P77398	A6TF98	Bifunctional polymyxin resistance protein ArnA	-3.23907	1	1	1				1				1	1								1						Lipid metabolism	Lipopolysaccharide biosynthesis	Stress response
	P0A7V8	B5XNB5	30S ribosomal protein S4	-3.33727	1	1	1	1			1				1		1					1		1			1			Stress response	Antibiotic resistance	Protein biosynthesis
	P0AFC3	A6TBX4	NADH-quinone oxidoreductase subunit A	-3.67356											1	1									1	1				Energy synthesis	Transporter protein
	P0A6F5	A6TH53	60 kDa chaperonin	-3.70151	1						1	1			1	1								1	1	1				Cell Division	Stress response
		P27218	Sucrose porin	-3.70955						1											1				1	1				Transporter protein
	P09424	A6TFJ4	Mannitol-1-phosphate 5-dehydrogenase	-3.83979	1	1									1	1								1						Carbohydrate metabolism
	P39406	A6THY6	Ribosomal RNA small subunit methyltransferase C	-3.90985	1	1	1								1	1								1						RNA processing
	P0AFC7	A6TBX3	NADH-quinone oxidoreductase subunit B	-4.11682	1	1				1					1	1									1	1				Energy synthesis	Transporter protein
	P0A6U5	A6TG44	Ribosomal RNA small subunit methyltransferase G	-4.25684	1	1	1									1								1						RNA processing
	P0CE47	A6TEX7	Elongation factor Tu	-4.32099	1	1					1				1	1						1		1	1					Protein biosynthesis	Stress response
	P0A8J2	A6THX4	Primosomal protein 1	-4.34108	1	1	1								1											1			1	DNA processing
	P17846	A6TD48	Sulfite reductase [NADPH] hemoprotein beta-component	-4.38512	1	1									1	1								1		1				Amino acid biosynthesis
	P0A763	A6TCD7	Nucleoside diphosphate kinase	-4.41726	1	1									1	1								1						Nucleotide metabolism
	P0ABA4	A6TG39	ATP synthase subunit delta	-4.52403	1	1				1						1					1				1	1				Energy synthesis	Transporter protein
	P06996	Q48473	Outer membrane protein C	-5.01631	1					1	1				1						1				1	1				Transporter protein
	P27434	A6TCD5	Cytoskeleton protein RodZ	-6.75153	1		1	1	1						1										1					Cell Division
	P30137	A6TGQ0	Thiamine-phosphate synthase	-6.93013	1	1									1	1								1						Cofactor biosynthesis
	P0A910	P24017	Outer membrane protein A	-7.51312	1					1	1	1			1		1				1				1	1				Transporter protein
				Total Downregulated	151	143	42	30	4	15	27	4	2	0	131	130	8	7	7	2	9	5	0	146	31	25	7	2	3
				Grand total	287	268	78	49	7	27	66	9	4	0	241	241	20	12	11	2	17	7	0	267	78	44	19	7	4
				Total Function	795										551									419
				Percentage	36.1006	33.7107	9.81132	6.16352	0.880503	3.39623	8.30189	1.13208	0.503145	0	43.7387	43.7387	3.62976	2.17786	1.99637	0.362976	3.0853	1.27042	0	63.7232	18.6158	10.5012	4.53461	1.67064	0.954654

## Sheet: KEGG pathway analysis
	Upregulated proteins	Downregulated proteins	Total
Acetoin metabolism	1	0	1
Amine and polyamine biosynthesis	1	3	4
Amino acid biosynthesis	16	19	35
Antibiotic resistance	5	4	9
Aromatic compound metabolism	1	0	1
Carbohydrate metabolism	11	13	24
Cell Adhesion	2	0	2
Cell Division	7	9	16
Cell wall biosynthesis	7	4	11
Cofactor biosynthesis	8	15	23
DNA processing	11	23	34
Energy synthesis	11	7	18
Homeostasis	0	0	0
Isoprenoid biosynthesis	0	2	2
Lipid metabolism	11	5	16
Lipopolysaccharide biosynthesis	6	6	12
Lipoprotein biosynthesis	1	0	1
Methylglyoxal biosynthesis	0	1	1
Nitrogen metabolism	1	4	5
Nucleotide metabolism	13	12	25
One-carbon metabolism	0	0	0
Phospholipid biosynthesis	3	2	5
Polyol metabolism	0	1	1
Porphyrin biosynthesis	1	1	2
Protein biosynthesis	26	21	47
Pyridoxal metabolism	0	1	1
Quorum sensing	1	0	1
Ribosome biogenesis	13	6	19
RNA processing	12	16	28
Stress response	32	25	57
Sulfur metabolism	1	0	1
Transporter protein	13	15	28
Total	215	215
